# Supplementary material for: Genome-Wide Association Study of Airway Wall Thickening in a Korean Chronic Obstructive Pulmonary Disease Cohort
Source: Genes (Basel). 2022 Jul 15;13(7):1258. doi: 10.3390/genes13071258 (PMC9318537; doi:10.3390/genes13071258)
Supplement: Supplementary file 1 [file genes-13-01258-s001.zip]

Archive with 1 entries (1 files):
- genes-1783265-supplementary.pdf
